# Supplementary material for: Chemical Investigation of Endophytic Diaporthe unshiuensis YSP3 Reveals New Antibacterial and Cytotoxic Agents
Source: J Fungi (Basel). 2023 Jan 19;9(2):136. doi: 10.3390/jof9020136 (PMC9963169; doi:10.3390/jof9020136)
Supplement: Supplementary file 1 [file jof-09-00136-s001.zip]

Archive with 1 entries (1 files):
- jof-2103647-supplementary.pdf
